# Supplementary material for: Weighted Gene Correlation Network Analysis Reveals Key Regulatory Genes Influencing Selenium Enrichment and Yield with Exogenous Selenite in Tartary Buckwheat
Source: Plants (Basel). 2025 Feb 1;14(3):423. doi: 10.3390/plants14030423 (PMC11820427; doi:10.3390/plants14030423)
Supplement: Supplementary file 1 [file plants-14-00423-s001.zip]

Archive with 1 entries (1 files):
- plants-3413324-supplementary.pdf
